# Supplementary material for: The OTX2 Gene Induces Tumor Growth and Triggers Leptomeningeal Metastasis by Regulating the mTORC2 Signaling Pathway in Group 3 Medulloblastomas
Source: Int J Mol Sci. 2024 Apr 17;25(8):4416. doi: 10.3390/ijms25084416 (PMC11050316; doi:10.3390/ijms25084416)
Supplement: Supplementary file 1 [file ijms-25-04416-s001.zip]

Archive with 2 entries (2 files):
- Supplementary figures.pdf
- Supplementary Tables S1-S3.pdf
